# Supplementary material for: The Impact of Body Mass Index on Latent Tuberculosis Infection: Combined Assessment in People Living with HIV
Source: Pathogens. 2025 Oct 23;14(11):1078. doi: 10.3390/pathogens14111078 (PMC12655615; doi:10.3390/pathogens14111078)
Supplement: Supplementary file 1 [file pathogens-14-01078-s001.zip]

Archive with 1 entries (1 files):
- pathogens-3892883-supplementary.pdf
